# Supplementary material for: Physiological costs of chemical defence: repeated reflex bleeding weakens the immune system and postpones reproduction in a ladybird beetle
Source: Sci Rep. 2020 Jun 9;10:9266. doi: 10.1038/s41598-020-66157-9 (PMC7283328; doi:10.1038/s41598-020-66157-9)
Supplement: Supplementary file 2 — Supplementary information 2. [file 41598_2020_66157_MOESM2_ESM.xlsx]

## Sheet: Title page
Physiological costs of chemical defence: repeated reflex bleeding weakens the immune system and postpones reproduction in a ladybird beetle
MICHAL KNAPP1*, MICHAL ŘEŘICHA1, DANA ŽIDLICKÁ1
1 Department of Ecology, Faculty of Environmental Sciences, Czech University of Life Sciences Prague, Kamýcká 129, Prague - Suchdol, 165 00, Czech Republic
* Correspondence:
Michal Knapp, Department of Ecology, Faculty of Environmental Sciences, Czech University of Life Sciences Prague, Kamýcká 129, Praha – Suchdol, 165 00, Czech Republic. Tel. +420 22438 3853; e-mail: knapp@fzp.czu.cz
ORCID: 0000-0003-4487-7317
Dataset S1

## Sheet: Exp1 - Haemolymph
ID	Sex	Food	Bleeding	D_mass	D_hem	D_prot	D_Mlut	D_haem	D_Ecol
W03C	F	stress	control	-4.3	-1	-20.4092	-6.62422	-505	-12.0321
W05C	F	stress	control	-10.2	-1	-46.1616	-22.7184	-505	1.71741
W08C	F	stress	control	-8.5	-11	-28.5194	-1.58381	-5555
W10C	F	stress	control	-4.6	8	-52.9632	-11.6593	4040	-4.51834
W12C	M	stress	control	-6.4	3	-28.3127	-1.53347	1515
W14C	M	stress	control	-4.9	-24	-53.6544	-11.1751	-12120	0.405774
W17C	M	stress	control	-5.4	2	-36.8915	0.637323	1010	2.44195
W32R	M	stress	bleeding	-7.3	-37	-63.2874	-14.268	-18685	-48.9846
W34R	M	stress	bleeding	-6.1	-18	-54.4123	-9.94755	-9090	-4.55454
W35R	M	stress	bleeding	-7.2	7	-39.1236	-17.596	3535	-8.64554
A41C	F	control	control	4.3	31	19.5949	37.7518	15655	7.60588
A42C	F	control	control	5.3	-4	-35.2565	-30.6463	-2020
A43C	F	control	control	8.3	27	-25.8257	-0.504751	13635	-0.73222
A44C	F	control	control	0.4	21	-9.91702	40.4967	10605
A45C	F	control	control	10.7	3	-8.64946	73.7525	1515
A49C	F	control	control	9.3	45	40.0041	48.7291	22725
A50C	F	control	control	11.7	10	-2.16937	6.70506	5050
A51C	M	control	control	2.7	70	6.98587	34.8119	35350	0.161213
A52C	M	control	control	-0.4	-11	11.1101	50.6112	-5555	-0.0566621
A53C	M	control	control	2.9	31	8.52902	5.85991	15655
A54C	M	control	control	-4.4	11	11.4109	16.1012	5555	1.81428
A55C	M	control	control	0.2	-1	4.22108	17.5855	-505	-1.27983
A56C	M	control	control	-3.2	2	1.88594	45.5855	1010
A57C	M	control	control	2.9	35	34.6056	26.6326	17675	0.819224
A58C	M	control	control	2.3	8	53.8829	75.8997	4040	5.61613
A59C	M	control	control	-0.3	5	46.6657	53.3094	2525	7.45527
A60C	M	control	control	9	60	30.5274	28.7745	30300
A61R	F	control	bleeding	0.7	40	-5.71945	13.027	20200
A62R	F	control	bleeding	7.2	-19	-39.9571	-15.4241	-9595
A63R	F	control	bleeding	12.8	-3	-3.80439	-7.54621	-1515
A64R	F	control	bleeding	6.8	9	-1.77673	0.114559	4545
A65R	F	control	bleeding	7.2	-46	-38.531	-9.44462	-23230
A68R	F	control	bleeding	3.3	24	-16.9987	0.896722	12120	0.290622
A69R	F	control	bleeding	9.5	40	-61.5695	-16.7731	20200	-1.39754
A70R	F	control	bleeding	7.7	5	15.4914	-4.46374	2525	0.232497
A72R	M	control	bleeding	1.5	14	-0.366905	0.919113	7070
A73R	M	control	bleeding	3.8	14	9.03649	-9.73799	7070
A75R	M	control	bleeding	-0.2	-23	9.59436	13.6176	-11615
A77R	M	control	bleeding	2.2	1	-36.1062	-13.4114	505
A78R	M	control	bleeding	-1.6	0	-15.3088	9.97944	0	-1.25022
A79R	M	control	bleeding	-0.4	-16	3.71138	28.3135	-8080	1.00603
A80R	M	control	bleeding	3.1	39	28.0841	28.6479	19695	5.19354

## Sheet: Exp1 - Survival
Beetle ID	Sex	Food	bleeding	Combined	Survival	Longevity
W01C	F	stress	control	stresscontrol	2	2
W02C	F	stress	control	stresscontrol	2	3
W03C	F	stress	control	stresscontrol	1	5
W04C	F	stress	control	stresscontrol	2	3
W05C	F	stress	control	stresscontrol	1	5
W06C	F	stress	control	stresscontrol	1	5
W07C	F	stress	control	stresscontrol	2	4
W08C	F	stress	control	stresscontrol	1	5
W09C	F	stress	control	stresscontrol	2	3
W10C	F	stress	control	stresscontrol	1	5
W11C	M	stress	control	stresscontrol	2	3
W12C	M	stress	control	stresscontrol	1	5
W13C	M	stress	control	stresscontrol	2	2
W14C	M	stress	control	stresscontrol	1	5
W15C	M	stress	control	stresscontrol	2	3
W16C	M	stress	control	stresscontrol	2	3
W17C	M	stress	control	stresscontrol	1	5
W18C	M	stress	control	stresscontrol	2	2
W19C	M	stress	control	stresscontrol	2	3
W20C	M	stress	control	stresscontrol	2	3
W21R	F	stress	bleeding	stressbleeding	2	4
W22R	F	stress	bleeding	stressbleeding	2	4
W23R	F	stress	bleeding	stressbleeding	2	4
W24R	F	stress	bleeding	stressbleeding	2	2
W25R	F	stress	bleeding	stressbleeding	2	4
W26R	F	stress	bleeding	stressbleeding	2	4
W27R	F	stress	bleeding	stressbleeding	2	3
W28R	F	stress	bleeding	stressbleeding	2	4
W29R	F	stress	bleeding	stressbleeding	2	3
W30R	F	stress	bleeding	stressbleeding	1	5
W31R	M	stress	bleeding	stressbleeding	2	1
W32R	M	stress	bleeding	stressbleeding	1	5
W33R	M	stress	bleeding	stressbleeding	2	2
W34R	M	stress	bleeding	stressbleeding	1	5
W35R	M	stress	bleeding	stressbleeding	1	5
W36R	M	stress	bleeding	stressbleeding	2	2
W37R	M	stress	bleeding	stressbleeding	2	4
W38R	M	stress	bleeding	stressbleeding	2	2
W39R	M	stress	bleeding	stressbleeding	2	1
W40R	M	stress	bleeding	stressbleeding	2	3
A41C	F	control	control	controlcontrol	1	5
A42C	F	control	control	controlcontrol	1	5
A43C	F	control	control	controlcontrol	1	5
A44C	F	control	control	controlcontrol	1	5
A45C	F	control	control	controlcontrol	1	5
A46C	F	control	control	controlcontrol	1	5
A47C	F	control	control	controlcontrol	1	5
A48C	F	control	control	controlcontrol	1	5
A49C	F	control	control	controlcontrol	1	5
A50C	F	control	control	controlcontrol	1	5
A51C	M	control	control	controlcontrol	1	5
A52C	M	control	control	controlcontrol	1	5
A53C	M	control	control	controlcontrol	1	5
A54C	M	control	control	controlcontrol	1	5
A55C	M	control	control	controlcontrol	1	5
A56C	M	control	control	controlcontrol	1	5
A57C	M	control	control	controlcontrol	1	5
A58C	M	control	control	controlcontrol	1	5
A59C	M	control	control	controlcontrol	1	5
A60C	M	control	control	controlcontrol	1	5
A61R	F	control	bleeding	controlbleeding	1	5
A62R	F	control	bleeding	controlbleeding	1	5
A63R	F	control	bleeding	controlbleeding	1	5
A64R	F	control	bleeding	controlbleeding	1	5
A65R	F	control	bleeding	controlbleeding	1	5
A66R	F	control	bleeding	controlbleeding	1	5
A67R	F	control	bleeding	controlbleeding	1	5
A68R	F	control	bleeding	controlbleeding	1	5
A69R	F	control	bleeding	controlbleeding	1	5
A70R	F	control	bleeding	controlbleeding	1	5
A71R	M	control	bleeding	controlbleeding	1	5
A72R	M	control	bleeding	controlbleeding	1	5
A73R	M	control	bleeding	controlbleeding	1	5
A74R	M	control	bleeding	controlbleeding	1	5
A75R	M	control	bleeding	controlbleeding	1	5
A76R	M	control	bleeding	controlbleeding	2	1
A77R	M	control	bleeding	controlbleeding	1	5
A78R	M	control	bleeding	controlbleeding	1	5
A79R	M	control	bleeding	controlbleeding	1	5
A80R	M	control	bleeding	controlbleeding	1	5

## Sheet: Exp2 - Reproduction
ID	Bleeding	Voltot	Eggstot	1stclutch
F1	RB	15.9	611	15
F2	RB	24.5	141	25
F3	RB	16.5	162	15
F4	RB	16.8	272	12
F5	RB	22.2	190	18
F8	RB	22.3	54	22
F10	RB	24.9	345	20
F11	RB	22.3	408	15
F12	RB	23.7	418	13
F13	RB	13.7	142	13
F14	RB	15.3	392	13
F15	RB	21.2	212	13
F16	RB	23	363	15
F17	RB	16.8	277	12
F18	RB	18	540	15
F19	RB	23.8	283	12
F20	RB	20.9	278	12
F26	Control	0	149	14
F27	Control	0	304	12
F28	Control	0	375	12
F29	Control	0	211	12
F30	Control	0	386	15
F31	Control	0	390	15
F32	Control	0	517	14
F33	Control	0	281	16
F35	Control	0	267	13
F36	Control	0	268	13
F38	Control	0	59	13
F39	Control	0	507	11
F41	Control	0	91	15
F42	Control	0	522	11
F43	Control	0	140	13
F44	Control	0	252	13
F45	Control	0	488	11
